# Supplementary material for: Metagenomics and Metagenome-Assembled Genomes Analysis of Highland Barley Baijiu Daqu
Source: Microorganisms. 2026 Apr 14;14(4):877. doi: 10.3390/microorganisms14040877 (PMC13118880; doi:10.3390/microorganisms14040877)
Supplement: Supplementary file 1 [file microorganisms-14-00877-s001.zip]

Archive with 1 entries (1 files):
- microorganisms-4174955-supplementary.pdf
